# Supplementary material for: Aggrephagy-related patterns in tumor microenvironment, prognosis, and immunotherapy for acute myeloid leukemia: a comprehensive single-cell RNA sequencing analysis
Source: Front Oncol. 2023 Jul 17;13:1195392. doi: 10.3389/fonc.2023.1195392 (PMC10393257; doi:10.3389/fonc.2023.1195392)
Supplement: Supplementary file 2 [file Table_1.xlsx]

## Sheet: Sheet1
Supplementary Table S1. The primer sequences in PCR analysis
Symbol	Sequences (5’-3’)
TUBA1A-F	TGACCTGATGTATGCCAAG
TUBA1A-R	TTAGTATTCCTCTCCTTCTTCC
GAPDH-F	TTGCTGCTCTACCTCCAC
GAPDH-R	AATGCTTTCTCCGCTCTG
